# Supplementary material for: Integrated Transcriptomic and Developmental Analyses Provide Insights into the Intrafloral Stamen Differentiation in Cassia fistula L
Source: Plants (Basel). 2025 Nov 15;14(22):3490. doi: 10.3390/plants14223490 (PMC12655818; doi:10.3390/plants14223490)
Supplement: Supplementary file 1 [file plants-14-03490-s001.zip]

Archive with 1 entries (1 files):
- plants-3975323-supplementary.pdf
